# Supplementary material for: Functional In Vitro Model of the Canine Corpus Luteum: Isolation, Culture and Characterization of Steroidogenically Active Luteal Cells
Source: Biomedicines. 2026 Jun 25;14(7):1444. doi: 10.3390/biomedicines14071444 (PMC13405799; doi:10.3390/biomedicines14071444)
Supplement: Supplementary file 1 [file biomedicines-14-01444-s001.zip]

Archive with 3 entries (3 files):
- biomedicines-4342138- supplementary FigureS1.pdf
- biomedicines-4342138- supplementary Table S1.pdf
- biomedicines-4342138- supplementary Table S2.pdf
